# Supplementary material for: Potent antibody lineage against malaria transmission elicited by human vaccination with Pfs25
Source: Nat Commun. 2019 Sep 24;10:4328. doi: 10.1038/s41467-019-11980-6 (PMC6760140; doi:10.1038/s41467-019-11980-6)
Supplement: Supplementary file 4 — Source Data [file 41467_2019_11980_MOESM4_ESM.xlsx]

## Sheet: Fig 1
Fig 1
Antibody Name	Initial SFMA (100µg/mL)	Binding category for graph	Pfs25MF1E coat	CP coat	Pfs25VLP (A85) coat	fam_donor % of repertoire
AB-002580		CP coat	-	+	+++	0.119353
AB-002546		CP coat	-	++	+++	0.0492245
AB-002544	99.5146	Pfs25MF1E	+++	-	+++	0.0289953
AB-002543		CP coat	-	+++	+++	0.028321
AB-002601		CP coat	-	++	+++	0.026298
AB-002542	9.70874	Pfs25MF1E	+	++	+++	0.0256237
AB-002587	84.466	Pfs25MF1E	+++	-	+++	0.0242751
AB-002600		CP coat	-	+++	+++	0.0242751
AB-002602	83.4951	Pfs25MF1E	+++	-	+++	0.0242751
AB-002579		CP coat	-	++	+++	0.0236008
AB-002599		CP coat	-	++	+++	0.019555
AB-002598	81.5534	Pfs25MF1E	+++	-	+++	0.0168577
AB-002578	82.5243	Pfs25MF1E	+++	-	+++	0.0161834
AB-002597		CP coat	-	+++	+++	0.0134862
AB-002577	37.8641	Pfs25MF1E	+++	-	+++	0.0114633
AB-002596	68.932	Pfs25MF1E	+++	-	+++	0.00944032
AB-002540		CP coat	-	++	+++	0.00944032
AB-002595	86.4078	Pfs25MF1E	+++	-	+++	0.00809171
AB-002586	92.233	Pfs25MF1E	+++	-	+++	0.00809171
AB-002575		CP coat	-	+	+++	0.00809171
AB-002574		CP coat	-	++	+++	0.0074174
AB-002585	79.6117	Pfs25MF1E	+++	-	+++	0.0074174
AB-002534	87.3786	Pfs25MF1E	+++	-	+++	0.0074174
AB-002571		CP coat	-	+++	+++	0.00674309
AB-002573		Pfs25VLP (A85) coat	-	-	++	0.00674309
AB-002533	50.4854	Pfs25MF1E	+++	-	+++	0.00674309
AB-002594		Pfs25VLP (A85) coat	-	-	+++	0.00674309
AB-002532		CP coat	-	+	+	0.00606878
AB-002570	31.068	Pfs25MF1E	+++	-	+++	0.00606878
AB-002530	88.3495	Pfs25MF1E	+++	-	+++	0.00539447
AB-002525		CP coat	-	++	+++	0.00472016
AB-002593		-	-	-	-	0.00472016
AB-002521		-	-	-	-	0.00404585
AB-002590	77.6699	Pfs25MF1E	+++	-	+++	0.00404585
AB-002522	6.79612	Pfs25MF1E	+++	-	+++	0.00404585
AB-002592		CP coat	-	++	+	0.00404585
AB-002523	70.8738	Pfs25MF1E	+++	-	+++	0.00404585
AB-002584		CP coat	-	++	+++	0.00404585

## Sheet: Fig 3
Fig 3A
Feed #	Sample name	Final IgG conc [ug/ml]	Oocyst counts
			1	2	3	4	5	6	7	8	9	10	11	12	13	14	15	16	17	18	19	20
#182-2	Control normal IgG	750	0	2	15	0	2	12	17	7	0	0	0	9	6	3	7	12	0	6	5	0
	AB2530	100	0	1	0	1	1	0	0	1	0	1	1	2	0	3	0	0	0	1	0	0
#193-2	Control normal IgG	750	0	5	8	2	7	2	4	3	10	0	10	3	11	14	3	5	17	6	9	5
	AB2530	50	1	0	0	3	0	0	2	3	1	0	9	0	1	4	2	3	1	0	2	0
		10	1	3	9	0	1	12	4	3	0	4	0	0	1	16	7	1	1	6	25	7
Fig 3B
Feed #	Sample name	Final IgG conc [ug/ml]	Oocyst counts
			1	2	3	4	5	6	7	8	9	10	11	12	13	14	15	16	17	18	19	20
#184-2	Control normal IgG	750	27	14	9	19	14	15	22	24	50	23	16	11	23	6	15	7	2	1	17	15
	AB2544	100	2	1	0	1	2	0	0	4	5	2	3	2	2	0	0	1	6	1	0	1
		33.3333	1	4	5	2	5	2	2	0	0	3	0	0	2	0	3	0	2	1	0	4
		11.1111	2	1	0	2	1	2	1	2	3	4	8	0	5	8	18	2	0	3	3	0
		3.7037	4	1	8	2	11	3	3	9	3	19	1	2	0	4	3	4	5	5	18	21
#193-2	Control normal IgG	750	0	5	8	2	7	2	4	3	10	0	10	3	11	14	3	5	17	6	9	5
	AB2544	50	0	0	0	0	0	0	0	0	0	0	0	0	1	1	2	1	1	0	0	0
		10	1	4	0	0	0	2	0	2	6	2	1	1	4	0	6	4	2	2	3	2
Fig 3C
Feed #	Sample name	Final IgG conc [ug/ml]	Oocyst counts
			1	2	3	4	5	6	7	8	9	10	11	12	13	14	15	16	17	18	19	20
#182-2	Control normal IgG	750	0	2	15	0	2	12	17	7	0	0	0	9	6	3	7	12	0	6	5	0
	AB2586	100	0	1	0	0	1	2	0	2	0	0	0	0	0	0	0	0	0	0	2	0
#184-2	Control normal IgG	750	27	14	9	19	14	15	22	24	50	23	16	11	23	6	15	7	2	1	17	15
	AB2586	100	7	6	7	5	8	7	9	1	5	3	8	7	14	4	9	10	2	2	12	6
		33.3333	3	1	10	0	10	15	32	8	7	6	17	0	8	0	17	0	3	24	12	4
		11.1111	12	6	31	7	4	12	8	6	13	14	12	9	6	29	18	0	2	3	6	0
		3.7037	5	15	42	32	16	0	8	7	20	32	13	3	6	5	29	22	6	11	9	22
#193-2	Control normal IgG	750	0	5	8	2	7	2	4	3	10	0	10	3	11	14	3	5	17	6	9	5
	AB2586	50	4	2	0	5	0	1	6	8	0	3	4	5	2	3	4	1	0	3	0	1
		10	11	5	1	3	9	12	0	2	1	9	4	24	8	2	6	6	14	1	4	5
Fig 3D
Feed #	Sample name	Final IgG conc [ug/ml]	Oocyst counts
			1	2	3	4	5	6	7	8	9	10	11	12	13	14	15	16	17	18	19	20
#194-2	Control normal IgG	750	65	15	6	6	1	15	22	66	13	22	28	25	26	21	23	40	25	64	43	57
	AB2544	20	1	0	0	3	0	0	2	3	1	0	9	0	1	4	2	3	1	0	2	0
	AB2544	10	1	3	9	0	1	12	4	3	0	4	0	0	1	16	7	1	1	6	25	7
	AB2544 + AB1269	10+10	5	1	2	1	1	0	1	4	0	6	0	0	1	0	0	2	0	1	2	0
	AB2544 + AB2530	10+10	7	0	0	8	2	0	2	0	0	5	11	8	8	6	8	3	2	5	7	5
	AB2544 + AB2586	10+10	4	2	0	5	0	1	6	8	0	3	4	5	2	3	4	1	0	3	0	1
	AB2544 + AB1269 + AB2530	6.7+6.7+6.7	11	5	1	3	9	12	0	2	1	9	4	24	8	2	6	6	14	1	4	5
	AB2544 + AB1269 + AB2586	6.7+6.7+6.7	13	6	3	20	13	4	0	13	0	2	0	10	8	4	4	9	22	12	11	9
	AB2544 + AB2530 + AB2586	6.7+6.7+6.7	9	4	9	1	1	5	4	9	0	3	10	10	15	3	25	11	8	6	13	14
	AB2544	5	4	0	2	0	9	1	2	2	3	1	0	1	2	4	1	1	0	2	0	4
	AB2544 + AB1269 + AB2530 + AB2586	5+5+5+5	5	13	12	10	0	7	3	5	5	3	2	0	0	11	7	4	9	5	8	4
#195-1	Control normal IgG	750	2	3	5	31	9	5	8	10	1	19	9	30	53	24	51	10	98	23	46	22
	AB2544	20	11	3	0	2	0	5	9	5	5	2	4	10	18	0	1	9	3	0	2	0
	AB2544	10	2	3	1	1	3	0	1	1	1	1	11	3	0	3	6	10	0	1	17	3
	AB2544 + AB1269	10+10	24	5	8	4	0	5	1	8	0	5	1	3	0	0	0	5	1	8	0	4
	AB2544 + AB2530	10+10	15	0	11	0	0	0	13	21	0	18	1	3	1	3	0	9	0	2	1	11
	AB2544 + AB2586	10+10	1	2	2	3	0	0	3	2	0	8	2	1	9	16	12	8	0	3	0	11
	AB2544 + AB1269 + AB2530	6.7+6.7+6.7	2	16	18	2	2	5	10	4	9	23	4	18	2	0	1	0	2	11	1	3
	AB2544 + AB1269 + AB2586	6.7+6.7+6.7	24	5	23	0	8	0	7	1	2	0	12	3	15	6	7	0	0	9	2	2
	AB2544 + AB2530 + AB2586	6.7+6.7+6.7	2	1	10	0	8	10	2	4	0	3	10	1	2	13	13	0	0	0	25	0
	AB2544	5	16	3	23	4	3	25	18	15	6	9	14	9	1	6	17	9	27	31	13	23
	AB2544 + AB1269 + AB2530 + AB2586	5+5+5+5	29	6	2	10	4	23	2	11	5	6	0	4	34	11	13	0	4	2	11	38

## Sheet: Fig 5
Fig 5D		average			replicate 1			replicate 2
Construct Name		KD	kon	koff	KD	kon	koff	KD	kon	koff
2544_HC_V23A		3.9985e-09	138850	0.000555	3.9e-09	138200	0.000539	4.097e-09	139500	0.000571
2544_HC_N31S		5.396e-09	127700	0.00068935	5.311e-09	126200	0.0006705	5.481e-09	129200	0.0007082
2544_HC_L48V		5.9045e-09	135850	0.0008023	5.835e-09	134600	0.0007854	5.974e-09	137100	0.0008192
2544_HC_G55S		1.4165e-08	120800	0.001709	1.457e-08	116700	0.0017	1.376e-08	124900	0.001718
2544_HC_M78L		6.8255e-09	142550	0.00097305	6.83e-09	139800	0.0009549	6.821e-09	145300	0.0009912
2544_HC_V93A		8.076e-09	141800	0.0011455	8.102e-09	139400	0.00113	8.05e-09	144200	0.001161
2544_HC_delVE95-96		6.065e-09	201000	0.001225	6.04e-09	198000	0.0012	6.09e-09	204000	0.00125
2544_HC_G100D		3.979e-09	131550	0.0005234	4.058e-09	130800	0.0005308	3.9e-09	132300	0.000516
2544-HC-D100gY		1.8045e-08	94755	0.001704	1.933e-08	90300	0.001745	1.676e-08	99210	0.001663
2544-HC-S102Y		4.2405e-09	134600	0.00057075	4.134e-09	133300	0.000551	4.347e-09	135900	0.0005905
2544_KC_Ins28S		8.3585e-09	108350	0.00090565	8.364e-09	106600	0.0008918	8.353e-09	110100	0.0009195
2544_KC_T91A		1.2205e-08	132900	0.001622	1.222e-08	130900	0.001599	1.219e-08	134900	0.001645
2544_KC_P94T		1.3905e-08	167650	0.0023315	1.418e-08	166000	0.002355	1.363e-08	169300	0.002308
2544_KC_F95P		1.8515e-05	15715	0.2683	2.365e-05	11270	0.2667	1.338e-05	20160	0.2699
2544 WT		5.654e-09	139400	0.00081315	3.912e-09	125100	0.0004893	7.396e-09	153700	0.001137
															All KDs in Molar
Fig 5F			average			replicate 1			replicate 2
Construct	Total Mutations	Specific Mutations	KD	kon	koff	KD	kon	Koff	KD	kon	koff
6012	7	HC_S55G, Y100gD, S31N _ KC_A91T, T94I, P95F,	2.1135e-08	68020	0.0014375	2.114e-08	67270	0.001422	2.113e-08	68770	0.001453
2544GL_1mutKC	1	KC_P95F	x	x	x	x	x	x	x	x	x	Unable to fit binding
2544GL_3mutKC	3	KC_A91T, T94P, P95F	2.015e-06	81650	0.165	1.99e-06	81500	0.163	2.04e-06	81800	0.167
2544GL_5mut_HC2-KC3	5	HC_S55G, Y100gD _ KC_A91T, T94P, P95F	5.105e-08	67150	0.003425	5.17e-08	65800	0.0034	5.04e-08	68500	0.00345

## Sheet: Fig 6
Fig 6A
Construct (HC SegID)	TOTAL BSA (Å2)	TOTAL HB	TOTAL SB	∆G_TOTAL	∆G+HB/SB	MOE_Affinity	MOE_Stability	MutHC (including HC insertion as 1)	MutKC	total #Mut
6071	1171.9	13	1	-5.7	-12.01	-103.951	-1972.56	11	4	15
2544(backMut)	1099.6	10	1	-6.5	-11.49	-102.617	-1967.31	11	4	15
2761	1082.9	16	0	-5.4	-12.44	-102.042	-1969.07	10	5	15
30725	1100.8	15	2	-4.7	-12.48	-101.948	-1973.35	8	6	14
7585	1122.9	15	0	-5.3	-11.9	-101.772	-1966.63	7	4	11
1445	1129.2	15	0	-5.2	-11.8	-101.567	-1972.58	11	6	17
8904	1127.8	19	1	-3.4	-12.35	-101.525	-1976.2	10	7	17
2398	1141.4	15	2	-3.5	-11.28	-100.929	-1961.16	6	3	9
2627	1102	15	1	-4.3	-11.49	-100.623	-1971.54	8	7	15
30229	1105.2	15	3	-6.8	-15.17	-100.517	-1964.59	10	4	14
8193	1121	15	1	-3.9	-11.09	-99.6958	-1970.21	8	3	11
4578	1097.5	17	2	-2.3	-10.96	-99.6619	-1964.7	7	4	11
8894	1067.6	12	4	-5.3	-12.94	-99.2712	-1961.77	9	7	16
4182	1101.5	13	1	-4.6	-10.91	-98.9375	-1969.91	8	3	11
30434	1140.3	15	3	-6.8	-15.17	-98.8687	-1977.64	11	8	19
2376	1101	14	3	-4.3	-12.23	-98.6973	-1965.65	5	5	10
6106	1073.3	12	0	-5.6	-10.88	-98.557	-1959.13	10	5	15
3519	1109.3	15	3	-5.2	-13.57	-98.2929	-1956.41	14	3	17
2669	1119.6	14	3	-5.6	-13.53	-97.9496	-1952.37	10	3	13
3017	1153.9	17	3	-4.8	-14.05	-97.8898	-1958.59	14	5	19
4070	1116.6	16	0	-5.8	-12.84	-97.748	-1961.39	13	3	16
3561	1097.7	14	0	-3.2	-9.36	-97.4347	-1962.79	5	4	9
8616	1091.5	12	0	-5.6	-10.88	-97.2216	-1965.46	9	6	15
1259	1095.4	12	0	-6.5	-11.78	-96.7469	-1971.89	10	5	15
GL	1097.4	12	1	-4.9	-10.77	-96.7178	-1950.27	0	0	0
7699	1131.4	15	1	-5	-12.19	-96.3899	-1961.55	5	2	7
2858	1017.5	13	2	-5.2	-12.1	-95.5941	-1961.27	16	4	20
2991	1073.4	13	0	-4.4	-10.12	-95.5868	-1966.72	7	5	12
6012	1084.3	15	2	-4.8	-12.58	-95.3457	-1962.76	4	3	7
9353	1082.6	15	2	-4.7	-12.48	-95.2207	-1962.43	4	3	7
5594	1096.2	11	0	-5.6	-10.44	-95.167	-1952.76	16	4	20
3628	1131.8	17	3	-4.9	-14.15	-95.105	-1950.67	10	6	16
2889	1118.3	13	3	-5.6	-13.09	-95.0228	-1945.4	12	3	15
40581	1115.4	16	1	-6	-13.63	-95.0008	-1954.33	10	6	16
6978	1127.8	18	4	-5.4	-15.68	-94.9629	-1969.36	11	4	15
5465	1077.2	18	5	-2.6	-13.47	-94.5778	-1964.74	7	8	15
5117	1031.2	11	1	-3.1	-8.53	-94.5712	-1978.53	10	7	17
4261	1105	17	4	-4.5	-14.34	-93.7912	-1958.76	11	4	15
7659	1130.8	12	2	-7.1	-13.56	-93.7534	-1965.98	9	4	13
7813	1111.3	16	1	-4.7	-12.33	-93.0026	-1959.07	5	2	7
9680	1111.1	16	1	-4.6	-12.23	-92.9921	-1959.05	5	2	7
1096	1076.7	16	1	-4.5	-12.13	-92.9072	-1954.38	5	6	11
4654	1067.6	15	0	-5.2	-11.8	-92.6798	-1965.89	6	5	11
4880	1079.6	16	1	-5.1	-12.73	-89.3279	-1966.72	7	4	11
Fig 6B
Feed #	Sample name	Final IgG conc [ug/ml]	Oocyst counts
			1	2	3	4	5	6	7	8	9	10	11	12	13	14	15	16	17	18	19	20
#208-2	Control normal IgG	750	48	1	54	11	40	17	37	42	13	6	41	41	43	31	5	68	26	11	34	25
	AB30434	50	6	3	1	1	2	0	0	12	0	0	0	0	10	1	6	1	0	9	1	1
	AB30725	50	7	0	2	0	8	0	0	0	0	5	0	0	1	1	0	9	1	7	0	3
	AB5117	50	1	11	0	6	0	0	2	4	4	2	2	0	3	0	0	0	5	0	9	0
	AB5594	50	0	0	0	3	0	0	1	0	2	0	1	0	0	3	4	0	1	1	0	0
	AB6978	50	0	0	0	0	0	0	1	0	0	0	0	0	1	0	2	0	0	0	0	3
#210-2	Control normal IgG	750	13	1	2	1	7	4	3	2	9	0	11	8	24	5	11	10	25	10	13	20
	AB30434	50	1	0	0	0	1	2	2	0	0	0	0	3	1	1	0	0	0	0	0	1
	AB30725	50	1	1	0	2	0	0	2	0	0	0	1	2	1	3	0	6	4	0	0	0
	AB5117	50	1	1	0	0	2	0	4	5	0	4	0	2	2	0	5	5	0	1	2	3
	AB5594	50	3	1	0	1	0	4	0	0	0	0	6	1	3	0	0	1	0	0	0	1
	AB6978	50	0	0	0	0	0	0	0	0	0	0	5	0	3	1	0	4	0	0	1	0
#233-1	Control normal IgG	750	0	0	2	5	0	13	17	10	16	12	25	29	22	20	23	0	33	10	15	2
	AB2544	50	0	0	0	0	0	0	6	9	0	2	8	11	0	0	0	1	0	0	1	1
	gl2544	50	16	11	6	33	13	16	19	13	34	13	8	21	8	30	11	3	25	1	24	20
	gl+1	50	15	28	20	1	5	20	39	13	10	0	28	57	0	19	40	11	7	9	29	47
	gl+3	50	7	34	25	14	29	21	28	39	38	15	28	23	3	18	35	51	26	1	27	14
	gl+3	50	14	5	13	8	14	16	5	0	10	19	6	11	6	8	1	11	4	17	13	9
	AB6012	50	7	15	5	5	10	2	7	10	3	1	4	8	3	6	12	6	0	3	7	7
#235-2	Control normal IgG	750	11	25	4	0	14	1	21	1	13	10	63	58	18	35	23	8	1	79	41	0
	AB8904	50	0	0	0	1	13	19	10	2	0	42	15	0	31	5	0	18	21	0	28	20
	AB2544	50	5	0	0	0	0	0	0	1	8	1	0	0	4	2	0	1	9	0	1	1
	gl2544	50	26	1	42	6	0	11	9	1	3	26	0	0	18	8	65	0	18	0	31	59
	gl+1	50	1	3	0	5	41	55	13	28	24	0	61	0	37	1	16	13	115	23	18	29
	gl+3	50	4	60	19	13	62	4	0	22	17	40	65	74	77	71	18	22	17	53	9	15
	gl+3	50	40	0	2	5	0	0	25	34	28	13	2	15	25	5	4	24	0	17	0	8
	AB6012	50	3	9	7	0	34	2	0	13	8	0	56	43	16	0	0	21	8	21	0	0
#236-2	Control normal IgG	750	14	1	0	0	15	20	2	0	6	6	10	0	0	42	18	4	0	7	0	15
	AB8904	50	0	0	0	3	0	5	1	3	0	0	0	0	14	0	0	0	0	0	1	10
	AB2544	50	0	0	0	0	0	0	0	0	0	0	2	0	10	0	0	9	0	3	0	0
Fig 6B
mAb Name	KD1	KD2	KD3	KD4	KD5	KD6	KD7
gl2544	0	0
gl2544+1	0	0
gl2544+3	1.99e-06	2.04e-06
gl2544+5	5.17e-08	5.04e-08
6012	2.11e-08	2.11e-08
30434	9.101e-09	8.584e-09	9.799e-09
30725	3.318e-09	4.037e-09	4.593e-09
5117	7.974e-09	1.044e-08	7.581e-09
5594	2.03e-08	2.08e-08
6978	5.752e-09	4.405e-09	5.998e-09
2544	4.306e-09	3.246e-09	4.118e-09	4.54e-09	3.55e-09	6.596e-09	5.931e-09

## Sheet: Fig S3
FigS3	average			replicate 1			replicate 2			replicate 3			replicate 4			replicate 5			replicate 6			replicate 7
	KD	kon	koff	KD	kon	koff	KD	kon	koff	KD	kon	koff	KD	kon	koff	KD	kon	koff	KD	kon	koff	KD	kon	koff
2522	No Binding			nb
2523	1.81e-07	40500	0.00724	1.61e-07	48800	0.00785	1.94e-07	35400	0.00687	1.87e-07	37400	0.00701
2530	1.92e-08	324000	0.00616	1.71e-08	367000	0.00628	2.08e-08	300000	0.00624	1.96e-08	304000	0.00596
2533	9.88e-08	77200	0.00762	9.75e-08	81600	0.00795	9.96e-08	74700	0.00744	9.93e-08	75300	0.00747
2534	3.38e-09	336000	0.000777	3.26e-09	352000	0.00115	3.67e-09	318000	0.00117	3.23e-09	338000	1.76e-05
2536	No Binding
2544	4.61e-09	160000	0.000754	4.306e-09	146400	0.0006303	3.246e-09	145300	0.0004717	4.118e-09	152000	0.0006261	4.54e-09	158700	0.0007199	3.55e-09	151600	0.000538	6.596e-09	173100	0.001141	5.931e-09	194600	0.001154
2570	2.1e-08	118000	0.00246	1.2e-08	122000	0.00146	2.53e-08	117000	0.00295	2.58e-08	115000	0.00297
2578	6.75e-09	182000	0.00123	5.18e-09	177000	0.000919	7.54e-09	181000	0.00137	7.53e-09	188000	0.00141
2585	5.64e-08	28700	0.00224	7.63e-08	0.000356	0.00272	4.82e-08	41200	0.00198	4.48e-08	44800	0.00201
2586	2.53e-09	146000	0.000369	2.72e-09	141000	0.000383	2.36e-09	148000	0.000349	2.51e-09	150000	0.000376
2587	4.6e-09	153000	0.000696	1.77e-09	158000	0.000281	5.92e-09	149000	0.000881	6.13e-09	151000	0.000926
2590	6.42e-09	91300	0.000586	6.25e-09	104000	0.000649	6.42e-09	84400	0.000541	6.6e-09	85900	0.000567
2595	4.16e-09	144000	0.000611	6.8e-09	153000	0.00104	2.94e-09	137000	0.000402	2.74e-09	143000	0.000391
2596	7.01e-09	132000	0.000927	6.42e-09	118000	0.000755	7.26e-09	136000	0.000988	7.36e-09	141000	0.00104
2598	2.34e-09	192000	0.000444	2.6e-09	137000	0.000355	2.19e-09	218000	0.000477	2.25e-09	222000	0.000499
2602	1.74e-09	223000	0.000391	1.38e-09	209000	0.000287	1.87e-09	226000	0.000423	1.98e-09	233000	0.000463
